# Supplementary material for: Adaptive Expression of MicroRNA-125a in Adipose Tissue in Response to Obesity in Mice and Men
Source: PLoS One. 2014 Mar 27;9(3):e91375. doi: 10.1371/journal.pone.0091375 (PMC3967993; doi:10.1371/journal.pone.0091375)
Supplement: Table S1 — Mouse miR-125a predicted target gene expression profile in mice and humans are listed in table S1. (XLSX) [file pone.0091375.s001.xlsx]

## Sheet: Feuil1
Mouse miR-125a predicted target gene expression profile in mice and humans
Gene Symbol	Gene Title	Mice array Probeset ID	Mice array Ensembl	Mice array Entrez Gene	Mice array RefSeq Transcript ID	BALB/c-1w FC	BALB/c-1w P-Value	C57BL/6J-15w FC	C57BL/6J-15w P-value	Obese vs Controls pre bypass Q value	Obese vs Controls post bypass Q value
Rufy3	RUN and FYVE domain containing 3	1424402_at	ENSMUSG00000029291	52822	NM_027530	-1.5	0.275811	1.7	0.216288	53.15	11.67
Csnk2a1	casein kinase II, alpha 1 polypeptide	1421826_at	ENSMUSG00000057808	12995	NM_007788	-1.1	0.426119	-1.3	0.347167	48.92	42.21
Klhl24	kelch-like 24 (Drosophila)	1419056_at	---	75785	NM_029436	-1.1	0.183414	-1.2	0.171234	0.09	0.95
Abcc5	ATP-binding cassette, sub-family C (CFTR/MRP), member 5	1429088_at	ENSMUSG00000022822	27416	NM_013790 /// NM_176839	-1.1	0.300108	-1.1	0.952628	0.08	33.94
Syn2	synapsin II	1417908_s_at	ENSMUSG00000009394	20965	NM_013681	-1.1	0.431	-1.1	0.942189	3.19	8.7
Adcy1	Adenylate cyclase 1	1415768_a_at	---	432530	NM_009622	-1.1	0.68015	-1	0.984106	17.83	4.66
Cpsf6	cleavage and polyadenylation specific factor 6	1416094_at	---	432508	NM_001013391	-1.1	0.223358	-1	0.976487	17.83	55.25
Slc25a15	solute carrier family 25 (mitochondrial carrier ornithine transporter), member 15	1453152_at	ENSMUSG00000031482	18408	NM_011017 /// NM_181325	-1.1	0.751247	1.1	0.915996		33.94
Baz2a	bromodomain adjacent to zinc finger domain, 2A	1434864_at	ENSMUSG00000040054	116848	NM_054078	-1.1	0.575382	1.2	0.513092		10.17
Cacnb1	calcium channel, voltage-dependent, beta 1 subunit	1419401_at	ENSMUSG00000020882	12295	NM_031173 /// NM_145121	-1.1	0.331958	1.3	0.457141		13.21
Gga2	Golgi associated, gamma adaptin ear containing, ARF binding protein 2	1436063_at	---	74105	NM_028758	-1.1	0.491405	1.3	0.510096	0.99	8.7
Ubn1	ubinuclein 1	1443609_s_at	ENSMUSG00000039473	170644	NM_026666	-1.1	0.614648	1.4	0.141707		28.1
Lifr	leukemia inhibitory factor receptor	1428178_s_at	ENSMUSG00000054263	16880	NM_013584	1	0.831701	-1.4	0.369837	7.28	0.66
Trps1	Trichorhinophalangeal syndrome I (human)	1422018_at	---	83925	NM_032000	-1	0.802687	-1.3	0.250086	43.62	52.12
Plagl2	pleiomorphic adenoma gene-like 2	1422550_a_at	ENSMUSG00000051413	54711	NM_018807	-1	0.99846	-1.2	0.621145		14.75
Tlk2	tousled-like kinase 2 (Arabidopsis)	1432548_at	ENSMUSG00000020694	24086	NM_011903	-1	0.75237	-1.2	0.244748		31.93
Tor2a	torsin family 2, member A	1426708_at	ENSMUSG00000009563	30933	NM_152800	1	0.815304	-1.2	0.609723	58.28
Cdr2l	cerebellar degeneration-related protein 2-like	1417585_at	---	237988	XM_111244 /// XM_980976 /// XM_991669	1	0.749683	-1.1	0.949952	26.55
Neu1	Neuraminidase 1	1438294_at	ENSMUSG00000007038	18010	NM_010893	1	0.80824	-1.1	0.882172	5.25	6.43
Bmf	Bcl2 modifying factor	1438401_at	ENSMUSG00000040093	171543	NM_138313	-1	0.730093	-1	0.994729	3.19
Ets1	E26 avian leukemia oncogene 1, 5' domain	1451834_at	ENSMUSG00000032035	23871	NM_001038642 /// NM_011808	-1	0.794539	1	0.991027	53.15	13.21
Gtpbp2	GTP binding protein 2	1456048_at	ENSMUSG00000023952	56055	NM_019581	1	0.511677	-1	0.883224	58.28	43.7
Map3k10	mitogen activated protein kinase kinase kinase 10	1419035_s_at	ENSMUSG00000040390	269881	XM_001000402 /// XM_194344 /// XM_887283 /// XM_897323 /// XM_911775 /// XM_922127 /// XM_922135 /// XM_922140 /// XM_992410 /// XM_992436 /// XM_992462	-1	0.813734	-1	0.982669	45.55	5.52
Ppme1	protein phosphatase methylesterase 1	1457955_at	---	72590	NM_028292	-1	0.918317	1	0.935657		11.67
Samd10	sterile alpha motif domain containing 10	1443620_at	ENSMUSG00000038605	229011	NM_172676	-1	0.697117	-1	0.994892	58.28	0.8
Socs4	suppressor of cytokine signaling 4	1456381_x_at	ENSMUSG00000048379	67296	NM_080843	-1	0.802764	-1	0.965661	0.77
Ubtd1	ubiquitin domain containing 1	1455820_x_at	ENSMUSG00000025171	226122	NM_145500	1	0.523498	1	0.971161	8.45	6.43
Plxna1	plexin A1	1452932_at	ENSMUSG00000030084	18844	NM_008881	1	0.69824	1.1	0.940645	5.25
Ppat	phosphoribosyl pyrophosphate amidotransferase	1427209_at	ENSMUSG00000029246	231327	XM_001002879 /// XM_001002886 /// XM_896000 /// XM_924520 /// XM_973896 /// XM_973937 /// XM_973938 /// XM_973973	1	0.758041	1.1	0.918603		0.8
Ptprf	protein tyrosine phosphatase, receptor type, F	1419180_at	---	19268	NM_011213	1	0.931885	1.1	0.980739	1.77	48.15
Ube2g1	ubiquitin-conjugating enzyme E2G 1 (UBC7 homolog, C. elegans)	1450153_at	ENSMUSG00000020794	67128	NM_025985	-1	0.990927	1.1	0.761369		29.9
Ltap	loop tail associated protein	1428651_at	ENSMUSG00000026556	93840	NM_033509	-1	0.884993	1.1	0.824414
Vps4b	vacuolar protein sorting 4b (yeast)	1434242_at	ENSMUSG00000009907	20479	NM_009190	-1	0.990445	1.1	0.942709		35.66
Dag1	dystroglycan 1	1418042_a_at	---	13138	NM_010017	1	0.872049	1.2	0.540478	15.87	2.07
Madd	MAP-kinase activating death domain	1449014_at	---	228355	NM_145527	1	0.912955	1.2	0.452499	0.41	0.57
Ret	ret proto-oncogene	1419078_at	ENSMUSG00000030110	19713	NM_009050	1	0.68177	1.2	0.81733		5.52
Sertad3	SERTA domain containing 3	1416223_at	ENSMUSG00000055200	170742	NM_133210	1	0.960342	1.2	0.619268	58.28
Sox11	SRY-box containing gene 11	1420966_at	---	20666	NM_009234	-1	0.716199	1.2	0.827132		31.93
Ube2w	ubiquitin-conjugating enzyme E2W (putative)	1418255_s_at	ENSMUSG00000025939	66799	XM_484835 /// XM_886402 /// XM_896807 /// XM_896814 /// XM_896827 /// XM_906611 /// XM_919949 /// XM_919963 /// XM_919973 /// XM_919983 /// XM_989558 /// XM_989587 /// XM_989620 /// XM_989642 /// XM_989671	-1	0.72259	1.2	0.422073	7.28	0.4
Usp12	ubiquitin specific peptidase 12	1435511_at	ENSMUSG00000029640	22217	NM_011669	-1	0.99316	1.2	0.844915	58.28	6.43
Dynlt3	dynein light chain Tctex-type 3	1454706_at	ENSMUSG00000031176	67117	NM_025975	1	0.839627	1.3	0.290411	24.43	40.75
Ppp2r5c	Protein phosphatase 2, regulatory subunit B (B56), gamma isoform	1445112_at	---	26931	NM_012023	-1	0.769732	1.3	0.446157		37.58
Elovl6	ELOVL family member 6, elongation of long chain fatty acids (yeast)	1428231_at	ENSMUSG00000041220	170439	NM_130450	-1	0.927776	1.4	0.910659	48.92	0.8
Papola	poly (A) polymerase alpha	1431065_at	---	18789	NM_011112	-1	0.832518	1.4	0.453926	51.77	6.43
Fut4	fucosyltransferase 4	1434379_at	---	14345	NM_010242	1	0.900247	1.5	0.854149		7.53
Galnt7	UDP-N-acetyl-alpha-D-galactosamine: polypeptide N-acetylgalactosaminyltransferase 7	1418225_at	ENSMUSG00000031608	108150	NM_144731	-1	0.869051	1.5	0.798085	0.99
Tef	thyrotroph embryonic factor	1419186_a_at	---	21685	NM_017376 /// NM_153484	1	0.861849	1.8	0.0365989	3.19	2.41
Zbtb7a	zinc finger and BTB domain containing 7a	1438033_at	ENSMUSG00000035011	16969	NM_010731	1.1	0.545185	-1.3	0.386315		0.4
Usp37	ubiquitin specific peptidase 37	1455843_at	---	319651	NM_176972	1.1	0.435038	-1.2	0.250794	54.31	23.94
Eaf1	ELL associated factor 1	1425581_s_at	ENSMUSG00000021890	74427	NM_028932	1.1	0.484232	-1	0.959744		14.75
Mxd4	Max dimerization protein 4	1417404_at	---	17122	NM_010753	1.1	0.678168	1	0.975071		2.41
Orc2l	origin recognition complex, subunit 2-like (S. cerevisiae)	1425107_a_at	ENSMUSG00000026037	18393	NM_001025378 /// NM_008765	1.1	0.683391	1	0.977083	0.09	20.16
St8sia4	ST8 alpha-N-acetyl-neuraminide alpha-2,8-sialyltransferase 4	1427544_a_at	ENSMUSG00000040710	20452	NM_009183	1.1	0.749622	-1	0.985222	53.15	31.93
Lactb	lactamase, beta	1449928_at	ENSMUSG00000032370	80907	NM_030717	1.1	0.310894	1.1	0.841258	9.6	10.17
Nin	ninein	1425725_s_at	ENSMUSG00000021068	18080	NM_008697	1.1	0.617497	1.1	0.926664	0.84	25.79
Sh3bp5l	SH3 binding domain protein 5 like	1440026_at	ENSMUSG00000013646	79566	NM_024480	1.1	0.350958	1.1	0.823989		1.35
Srf	serum response factor	1426779_x_at	ENSMUSG00000015605	20807	NM_020493	1.1	0.466836	1.1	0.909457		46.06
Uvrag	UV radiation resistance associated gene	1425735_at	ENSMUSG00000035354	78610	NM_178635	1.1	0.575793	1.1	0.739729	3.19	2.41
Bcl9l	B-cell CLL/lymphoma 9-like	1417517_at	ENSMUSG00000063382	80288	NM_030256	1.1	0.60176	1.2	0.765929	39.61
Gopc	golgi associated PDZ and coiled-coil motif containing	1421359_at	ENSMUSG00000019861	94221	NM_053187	1.1	0.61589	1.2	0.861594		31.93
Cpeb3	cytoplasmic polyadenylation element binding protein 3	1421076_at	ENSMUSG00000039652	208922	NM_198300	1.1	0.610772	1.3	0.231829	4.44	37.58
Gpc4	Glypican 4	1431225_at	---	14735	NM_008150	1.1	0.41173	1.3	0.594858	0.14	35.66
Mcl1	myeloid cell leukemia sequence 1	1431827_a_at	ENSMUSG00000038612	17210	NM_008562	1.1	0.725674	1.3	0.788348	58.28
Scarb1	scavenger receptor class B, member 1	1423783_at	ENSMUSG00000037936	20778	NM_016741	1.1	0.174654	1.3	0.243822	0.14	16.49
Atxn1	ataxin 1	1426398_at	ENSMUSG00000046876	20238	NM_009124	1.1	0.403734	1.5	0.289222	41.78	20.16
Nup210	nucleoporin 210	1427478_at	ENSMUSG00000030091	54563	NM_018815	1.1	0.652324	1.8	0.536705		16.49
Parp14	poly (ADP-ribose) polymerase family, member 14	1445027_at	ENSMUSG00000034408	547253	NM_001039530	1.2	0.413777	-1.1	0.958027	58.28	33.94
Antxr2	anthrax toxin receptor 2	1447942_x_at	ENSMUSG00000029338	71914	NM_133738	1.2	0.0566088	1	0.986211	0.3	3.4
Adam9	a disintegrin and metallopeptidase domain 9 (meltrin gamma)	1421232_at	ENSMUSG00000031555	11502	NM_007404	1.2	0.041172	1.1	0.859947	0	5.52
Hivep2	human immunodeficiency virus type I enhancer binding protein 2	1428543_at	ENSMUSG00000015501	15273	NM_010437	1.2	0.122811	1.1	0.798897	57.82	22.03
Mtap6	microtubule-associated protein 6	1420842_at	ENSMUSG00000055407	17760	NM_010837	1.2	0.0969202	1.1	0.918603
Asb13	ankyrin repeat and SOCS box-containing protein 13	1415688_at	ENSMUSG00000033781	142688	NM_080857 /// NM_178283	1.2	0.37868	1.2	0.910805		0.95
Loxl1	lysyl oxidase-like 1	1419218_at	---	16949	NM_010729	1.2	0.0946384	1.2	0.891996		8.7
Syvn1	synovial apoptosis inhibitor 1, synoviolin	1417007_a_at	ENSMUSG00000024807	74126	NM_028769	1.2	0.115991	1.2	0.491556
Trappc6b	trafficking protein particle complex 6B	1422995_at	---	78232	NM_030057	1.2	0.227398	1.2	0.62774	17.83	20.16
Nipa1	non imprinted in Prader-Willi/Angelman syndrome 1 homolog (human)	1422027_a_at	ENSMUSG00000047037	233280	NM_153578	1.2	0.147032	1.3	0.710248	58.28	46.06
Mamdc2	MAM domain containing 2	1416690_at	ENSMUSG00000033207	71738	NM_174857	1.2	0.179319	1.7	0.449701	1.46	0.66
Ube2l3	ubiquitin-conjugating enzyme E2L 3	1457456_at	ENSMUSG00000038965	22195	NM_009456	1.3	0.0166254	1.1	0.869995	41.87	31.93
Ube2r2	ubiquitin-conjugating enzyme E2R 2	1423810_at	ENSMUSG00000036241	67615	NM_026275	1.3	0.0687989	1.1	0.944562	5.25	37.58
Lbh	limb-bud and heart	1435756_at	---	77889	NM_029999	1.3	0.100426	1.3	0.639374	22.06	1.83
Rtn2	reticulon 2 (Z-band associated protein)	1421273_at	ENSMUSG00000030401	20167	NM_001025364 /// NM_013648	1.3	0.0141119	1.4	0.63348	57.99	46.06
Dll4	delta-like 4 (Drosophila)	1424432_at	ENSMUSG00000027314	54485	NM_019454	1.4	0.0538951	1.2	0.795315	26.55	44.86
Cbx7	chromobox homolog 7	1438182_x_at	---	52609	NM_144811			-1.2	0.619376	31.04	23.94
Hic2	hypermethylated in cancer 2	1430329_at	ENSMUSG00000050240	58180	NM_178922			-1.2	0.27385		16.49
Fbxw4	F-box and WD-40 domain protein 4	1450248_at	ENSMUSG00000040913	30838	NM_013907			-1.1	0.686873		20.16
Hoxc6	homeo box C6	1425748_at	ENSMUSG00000001661	15425	NM_010465			-1.1	0.907095		6.43
Mtmr3	myotubularin related protein 3	1427155_at	ENSMUSG00000034354	74302	NM_028860			-1.1	0.735663	58.28	53.73
Bmpr2	bone morphogenic protein receptor, type II (serine/threonine kinase)	1433477_at	---	12168	NM_007561			-1	0.976995	28.88	49.92
Myt1	myelin transcription factor 1	1427361_at	ENSMUSG00000010505	17932	NM_008665			-1	0.993433		31.93
Tbc1d1	TBC1 domain family, member 1	1422773_at	ENSMUSG00000029174	57915	NM_019636			1	0.996346	22.6	38.96
Txnrd1	thioredoxin reductase 1	1424486_a_at	ENSMUSG00000020250	50493	NM_015762			1	0.990515	0	0.95
Wars	tryptophanyl-tRNA synthetase	1415694_at	---	22375	NM_011710			1	0.996346	45.55	23.94
Adam11	a disintegrin and metallopeptidase domain 11	1436385_at	ENSMUSG00000020926	11488	NM_009613			1.1	0.907095	50.36	2.74
Add2	adducin 2 (beta)	1452930_at	---	11519	NM_013458			1.1	0.924821		16.49
Apobec1	apolipoprotein B editing complex 1	1420823_at	ENSMUSG00000040613	11810	NM_031159			1.1	0.972243		0.66
Cdc42se1	CDC42 small effector 1	1455653_at	ENSMUSG00000046722	57912	NM_001038708 /// NM_172395			1.1	0.719707	1.77	25.79
Cgn	cingulin	1442144_at	---	70737	XM_001001375 /// XM_975739			1.1	0.902682		4.66
Coro2a	Coronin, actin binding protein 2A	1433833_at	---	107684	NM_178893			1.1	0.850648		1.35
Diras1	DIRAS family, GTP-binding RAS-like 1	1437571_at	ENSMUSG00000043670	208666	NM_145217			1.1	0.808815	28.88	2.07
Entpd4	ectonucleoside triphosphate diphosphohydrolase 4	1430648_at	---	67464	NM_026174			1.1	0.939316	0.77
Fchsd1	FCH and double SH3 domains 1	1435287_at	ENSMUSG00000038524	319262	NM_175684			1.1	0.891314	36.97	35.66
Msi1	Musashi homolog 1(Drosophila)	1417226_at	ENSMUSG00000054256	17690	NM_008629			1.1	0.849085	58.28	20.16
Phf15	PHD finger protein 15	1427117_at	ENSMUSG00000020387	76901	NM_199299			1.1	0.870772	37.7	2.74
Rab8b	RAB8B, member RAS oncogene family	1430081_at	ENSMUSG00000036943	235442	NM_173413			1.1	0.985222	7.28	55.25
Set	SET translocation	1427477_at	ENSMUSG00000054766	56086	NM_023871			1.1	0.80413		2.74
Tmprss13	transmembrane protease, serine 13	1419446_at	ENSMUSG00000037129	214531	NM_001013373			1.1	0.691461		0.51
Abr	active BCR-related gene	1426366_at	ENSMUSG00000017631	109934	NM_198018 /// NM_198894 /// NM_198895			1.2	0.766435	26.55	2.07
Asb6	ankyrin repeat and SOCS box-containing protein 6	1420927_at	ENSMUSG00000039483	72323	NM_133346			1.2	0.58645	17.83	5.52
Ccnj	cyclin J	1420039_s_at	ENSMUSG00000025010	240665	NM_172839			1.2	0.77395		1.83
Emid1	EMI domain containing 1	1420983_at	---	140703	NM_080595			1.2	0.812856		37.58
Fndc3b	fibronectin type III domain containing 3B	1451755_a_at	ENSMUSG00000039286	72007	NM_173182			1.2	0.389042		7.53
Hmgb3	high mobility group box 3	1445034_at	ENSMUSG00000015217	15354	NM_008253			1.2	0.941651		16.49
Mapk14	Mitogen activated protein kinase 14	1431761_at	---	26416	NM_011951			1.2	0.500541		38.96
Pctp	phosphatidylcholine transfer protein	1421409_at	ENSMUSG00000020553	18559	NM_008796			1.2	0.883572	45.55	42.21
Scn2b	sodium channel, voltage-gated, type II, beta	1426799_at	---	72821	NM_001014761			1.2	0.93612		11.67
Dock3	dedicator of cyto-kinesis 3	1416155_at	---	208869	NM_153413			1.3	0.290916		14.75
Sema4d	sema domain, immunoglobulin domain (Ig), transmembrane domain (TM) and short cytoplasmic domain, (semaphorin) 4D	1426853_at	ENSMUSG00000021451	20354	NM_013660			1.3	0.897343		6.43
St6gal1	beta galactoside alpha 2,6 sialyltransferase 1	1434310_at	ENSMUSG00000022885	20440	NM_145933			1.3	0.933582	7.28	1.56
Ganc	glucosidase, alpha; neutral C	1428131_a_at	ENSMUSG00000062646	76051	---			1.4	0.275643	47.35
Eif2c2	eukaryotic translation initiation factor 2C, 2	1442364_at	ENSMUSG00000036698	239528	NM_153178			1.8	0.0926176	45.55	7.53
Masp1	mannan-binding lectin serine peptidase 1	1448742_at	---	17174	NM_008555	-1.4	0.0134376			15.87	3.4
Bsn	bassoon	1434593_at	ENSMUSG00000032589	12217	NM_007567	-1.1	0.770313				2.07
Dicer1	Dicer1, Dcr-1 homolog (Drosophila)	1417562_at	ENSMUSG00000041415	192119	NM_148948	-1.1	0.182392			33.38	16.49
E2f3	E2F transcription factor 3	1447814_x_at	---	13557	NM_010093	-1.1	0.440428
Osbpl9	oxysterol binding protein-like 9	1418720_at	ENSMUSG00000028559	100273	NM_133885 /// NM_173350	-1.1	0.371463			12.37	18.1
Phox2b	paired-like homeobox 2b	1421962_at	ENSMUSG00000012520	18935	NM_008888	-1.1	0.573237				44.86
Satb2	special AT-rich sequence binding protein 2	1426773_at	ENSMUSG00000038331	212712	NM_139146	-1.1	0.596155				16.49
Sema4f	sema domain, immunoglobulin domain (Ig), TM domain, and short cytoplasmic domain	1417086_at	ENSMUSG00000000627	20355	NM_011350	-1.1	0.518732			58.28	11.67
Brpf3	bromodomain and PHD finger containing, 3	1416072_at	ENSMUSG00000063952	268936	XM_001004787 /// XM_001004792 /// XM_001004795 /// XM_001004801 /// XM_001004804 /// XM_001004807 /// XM_001004810 /// XM_001004813 /// XM_196171 /// XM_892549 /// XM_900138 /// XM_900145 /// XM_900149 /// XM_900153 /// XM_923894 /// XM_923895 /// XM_923897 /// XM_923902 /// XM_923906 /// XM_992588 /// XM_992605 /// XM_992625 /// XM_992675 /// XM_992699 /// XM_992720 /// XM_992739 /// XM_992762 /…	1	0.710746			15.87	38.96
Casp2	caspase 2	1432543_a_at	ENSMUSG00000029863	12366	NM_007610	1	0.741042			8.45
Cops7b	COP9 (constitutive photomorphogenic) homolog, subunit 7b (Arabidopsis thaliana)	1422023_at	ENSMUSG00000026240	26895	NM_172974	1	0.846665				49.08
Csde1	cold shock domain containing E1, RNA binding	1427022_at	ENSMUSG00000068823	229663	NM_144901	1	0.86894				22.03
Dctn1	dynactin 1	1427941_at	ENSMUSG00000031865	13191	NM_007835	1	0.702427				0.2
Dnajb5	DnaJ (Hsp40) homolog, subfamily B, member 5	1417544_a_at	ENSMUSG00000036052	56323	NM_019874	1	0.679669			2.01	46.6
Esrra	estrogen related receptor, alpha	1452235_at	---	26379	NM_007953	-1	0.966391				4
Grsf1	G-rich RNA sequence binding factor 1	1423916_s_at	ENSMUSG00000044221	231413	NM_178700	1	0.86294				20.16
Kcnh7	potassium voltage-gated channel, subfamily H (eag-related), member 7	1423383_a_at	ENSMUSG00000059742	170738	NM_133207	1	0.937796				16.49
Limd2	LIM domain containing 2	1423532_at	ENSMUSG00000040699	67803	NM_172397	1	0.697117			51.77	4.66
M6pr	mannose-6-phosphate receptor, cation dependent	1425904_at	ENSMUSG00000007458	17113	NM_010749	1	0.670012			1.77	11.67
Map2k7	mitogen activated protein kinase kinase 7	1424238_at	ENSMUSG00000002948	26400	NM_011944	1	0.787926
Map3k11	mitogen activated protein kinase kinase kinase 11	1454991_at	---	26403	NM_022012	1	0.8635			3.19	31.93
Mfn1	mitofusin 1	1452604_at	ENSMUSG00000027668	67414	NM_024200	1	0.684417				50.74
Nrm	nurim (nuclear envelope membrane protein)	1435225_s_at	ENSMUSG00000059791	106582	NM_134122	-1	0.953922			58.28	0.57
Pafah1b1	platelet-activating factor acetylhydrolase, isoform 1b, beta1 subunit	1423997_at	ENSMUSG00000020745	18472	NM_013625	1	0.894829				55.46
Pcsk7	proprotein convertase subtilisin/kexin type 7	1422521_at	ENSMUSG00000035382	18554	NM_008794	1	0.985804				5.52
Ptpn18	protein tyrosine phosphatase, non-receptor type 18	1433457_s_at	ENSMUSG00000026126	19253	NM_011206	-1	0.929451			3.19	54.48
Rab3d	RAB3D, member RAS oncogene family	1427634_at	ENSMUSG00000019066	19340	NM_031874	-1	0.942597
Rfxank	regulatory factor X-associated ankyrin-containing protein	1429104_at	ENSMUSG00000036120	19727	NM_001025589 /// NM_011266	1	0.710905			58.28	0.51
Rhot2	ras homolog gene family, member T2	1416385_a_at	ENSMUSG00000025733	214952	NM_145999	1	0.92124				0.95
Rnf121	ring finger protein 121	1425393_a_at	ENSMUSG00000070426 /// ENSMUSG00000071916	75212	NM_029211	1	0.663526				7.53
Sema4b	sema domain, immunoglobulin domain (Ig), transmembrane domain (TM) and short cytoplasmic domain, (semaphorin) 4B	1417971_at	ENSMUSG00000030539	20352	NM_013659	1	0.839168				35.66
Sh3bp4	SH3-domain binding protein 4	1417180_at	ENSMUSG00000036206	98402	NM_133816	-1	0.658043			10.94	1.35
Slc35a4	solute carrier family 35, member A4	1418890_a_at	ENSMUSG00000033272	67843	NM_026404	1	0.720537			22.06	29.9
Slc8a2	solute carrier family 8 (sodium/calcium exchanger), member 2	1426822_at	ENSMUSG00000030376	110891	NM_148946	-1	0.952067
Smarcd2	SWI/SNF related, matrix associated, actin dependent regulator of chromatin, subfamily d, member 2	1426503_a_at	---	83796	NM_031878	-1	0.593536				7.53
Sort1	sortilin 1	1416305_at	ENSMUSG00000068747	20661	NM_019972	1	0.711815				18.1
Sstr3	somatostatin receptor 3	1416110_at	ENSMUSG00000044933	20607	NM_009218	1	0.991565			54.31
Tbx4	T-box 4	1423362_at	---	21387	NM_011536	1	0.911912				4.66
Anpep	alanyl (membrane) aminopeptidase	1438602_s_at	ENSMUSG00000039062	16790	NM_008486	1.1	0.300735			0.3	55.46
Ddx42	DEAD (Asp-Glu-Ala-Asp) box polypeptide 42	1427462_at	ENSMUSG00000020705	72047	NM_028074	1.1	0.175027				38.96
Eif4ebp1	eukaryotic translation initiation factor 4E binding protein 1	1450029_s_at	ENSMUSG00000031490	13685	NM_007918	1.1	0.157987			0.09	2.07
Flot2	flotillin 2	1418300_a_at	ENSMUSG00000061981	14252	NM_001040403 /// NM_008028	1.1	0.230269				46.06
Il16	interleukin 16	1436501_at	ENSMUSG00000001741	16170	NM_010551	1.1	0.466384			8.45	40.75
Itga9	integrin alpha 9	1458937_at	ENSMUSG00000039115	104099	NM_133721	1.1	0.571306			26.55	29.9
Kcns3	potassium voltage-gated channel, delayed-rectifier, subfamily S, member 3	1422232_at	ENSMUSG00000043673	238076	NM_173417	1.1	0.724012				14.75
Man1b1	mannosidase, alpha, class 1B, member 1	1419328_at	ENSMUSG00000036646	227619	NM_001029983	1.1	0.267308				0.35
Mknk2	MAP kinase-interacting serine/threonine kinase 2	1434960_at	ENSMUSG00000020190	17347	NM_021462	1.1	0.0983565			2.01	7.53
Mlf2	myeloid leukemia factor 2	1434706_at	ENSMUSG00000030120	30853	NM_145385	1.1	0.302608				29.9
Mtus1	mitochondrial tumor suppressor 1	1435071_at	ENSMUSG00000045636	102103	NM_001005863 /// NM_001005864 /// NM_001005865 /// NM_178902	1.1	0.804554			1.39	31.93
Nt5dc1	5'-nucleotidase domain containing 1	1448165_at	---	319638	NM_176968	1.1	0.601873			0.52	29.9
Prdm1	PR domain containing 1, with ZNF domain	1442864_at	ENSMUSG00000038151	12142	NM_007548	1.1	0.334164			0.66
Rnf44	ring finger protein 44	1450669_at	ENSMUSG00000034928	105239	NM_134064	1.1	0.456362				55.25
Sirt7	sirtuin 7 (silent mating type information regulation 2, homolog) 7 (S. cerevisiae)	1419125_at	ENSMUSG00000025138	209011	NM_153056	1.1	0.30052				6.43
Slc7a1	solute carrier family 7 (cationic amino acid transporter, y+ system), member 1	1419310_s_at	---	11987	NM_007513	1.1	0.287903			0	23.94
Snai1	snail homolog 1 (Drosophila)	1427586_at	ENSMUSG00000042821	20613	NM_011427	1.1	0.562221				0.95
Stard13	serologically defined colon cancer antigen 13	1428054_at	ENSMUSG00000016128	243362	NM_146258	1.1	0.583943			7.28	51.49
Taf9b	TAF9B RNA polymerase II, TATA box binding protein (TBP)-associated factor	1426192_at	ENSMUSG00000047242	407786	NM_001001176	1.1	0.218867			3.72
Vcpip1	valosin containing protein (p97)/p47 complex interacting protein 1	1441603_at	ENSMUSG00000045210	70675	NM_173443	1.1	0.241989				35.66
Zfyve1	zinc finger, FYVE domain containing 1	1426321_at	ENSMUSG00000042628	217695	NM_183154	1.1	0.47569			43.62	0.57
Bak1	BCL2-antagonist/killer 1	1418991_at	---	12018	NM_007523	1.2	0.275811			15.87	1.17
Cd34	CD34 antigen	1421424_a_at	ENSMUSG00000016494	12490	NM_133654	1.2	0.120525			47.35	1.56
Eif5a2	eukaryotic translation initiation factor 5A2	1445519_at	ENSMUSG00000050192	208691	NM_177586	1.2	0.289094			7.28	29.9
Klf13	Kruppel-like factor 13	1420425_at	ENSMUSG00000052040	50794	NM_021366	1.2	0.332652			9.6	6.43
MiR-125a target genes in the leading edge subset were listed so as to be compared with the expression profile of the same genes in obese vs non-obese subjects before and after bypass. P-value<0.05 and significant Q value are represented in bold.W, week.
